# Supplementary material for: Recycled Components in Mantle Plumes Deduced From Variations in Halogens (Cl, Br, and I), Trace Elements, and 3He/4He Along the Hawaiian‐Emperor Seamount Chain
Source: Geochem Geophys Geosyst. 2019 Jan 14;20(1):277–94. doi: 10.1029/2018GC007959 (PMC6472562; doi:10.1029/2018GC007959)
Supplement: Supplementary file 2 — Data Set S1 [file GGGE-20-277-s002.xlsx]

## Sheet: Table S1
Sample	Mass	Crushing strokes	3He	±	4He	±	3He/4He Ra	±	20Ne	±	21Ne	±	22Ne	±	20Ne/22Ne	±	21Ne/22Ne	±	36Ar	±	38Ar	±	40Ar	±	40Ar/36Ar	±	38Ar/36Ar	±	132Xe	±
	g		cm3/STP/g		cm3/STP/g				cm3/STP/g		cc/STP/g		cc/STP/g						cm3/STP/g		cm3/STP/g		cm3/STP/g						cm3/STP/g
Detroit 50-65	0.8486	50	2.12875e-15	1.04463e-15	1.28936e-10	3.58932e-11	11.8014	6.65912	2.28081e-12	1.26037e-13	7.23577e-15	6.87007e-16	2.3507e-13	1.47019e-14	9.70267	0.809766	0.0307814	0.00349966	3.10237e-12	1.62284e-13	5.72505e-13	3.54752e-14	9.65114e-10	4.96967e-11	313.822	22.8346	0.184538	0.0149646	4.20957e-14	2.64214e-15
		200	4.84954e-13	2.52787e-14	2.9257e-08	1.46317e-09	11.8482	0.862935	7.56657e-12	5.06209e-13	2.30392e-14	2.63532e-15	7.20097e-13	4.86435e-14	10.5077	0.999001	0.0319946	0.00425022	1.56205e-11	7.84003e-13	2.94921e-12	1.6859e-13	2.61283e-08	1.30971e-09	1687.39	118.652	0.188804	0.0143627	1.55779e-13	5.55215e-14
		1000	7.83111e-14	4.71119e-15	5.01609e-09	2.52135e-10	11.1594	0.880968	8.84286e-12	4.43668e-13	2.63731e-14	1.94465e-15	8.81597e-13	4.51346e-14	10.0305	0.719009	0.0299152	0.00268538	3.35412e-11	1.687e-12	6.33411e-12	3.61282e-13	1.45008e-08	7.27406e-10	436.124	30.7107	0.188846	0.014361	4.45026e-13	2.74196e-14
		2000	1.21267e-14	1.70405e-15	9.038e-10	5.59432e-11	9.59072	1.47535	4.03509e-12	2.04144e-13	1.20975e-14	1.08383e-15	4.13963e-13	2.17186e-14	9.74748	0.710441	0.0292237	0.00303409	4.62869e-11	2.32025e-12	8.72375e-12	4.94647e-13	1.41416e-08	7.08437e-10	308.203	21.6518	0.188471	0.0142639	7.01464e-13	4.25379e-14
		Total	5.77521e-13	2.57915e-14	3.53058e-08	1.48623e-09	11.603	0.222213	2.27253e-11	7.14597e-13	6.87456e-14	3.51756e-15	2.25073e-12	7.13524e-14	10.0969	0.450846	0.0305437	0.00183851	9.85509e-11	2.97835e-12	1.85796e-11	6.36303e-13	5.57357e-08	1.65795e-09	570.52	23.9823	0.188528	0.00861103	1.34436e-12	7.52e-14
Detroit 43-48	1.0528	100	6.20728e-14	6.80628e-15	4.7183e-09	2.39489e-10	9.40369	1.13959	8.10039e-13	4.43675e-14	2.51531e-15	8.46049e-16	8.49437e-14	7.04706e-15	9.53619	0.948004	0.0296115	0.0102586	6.66301e-12	3.37509e-13	1.23955e-12	7.20833e-14	2.03705e-09	1.02556e-10	308.41	21.8341	0.186034	0.0143471	4.87407e-14	3.24432e-15
		500	8.95001e-14	5.79402e-15	4.85356e-09	2.43941e-10	13.1809	1.0872	8.43671e-12	4.23617e-13	2.47547e-14	1.83008e-15	8.64465e-13	4.43885e-14	9.75945	0.700901	0.0286359	0.00257756	2.69552e-11	1.35198e-12	5.06645e-12	2.88158e-13	9.047e-09	4.53458e-10	338.579	23.799	0.187958	0.0142533	2.86516e-13	1.70594e-14
		1000	4.69446e-14	2.81341e-15	2.62619e-09	1.34567e-10	12.7774	1.01446	5.16397e-12	2.59947e-13	1.59257e-14	1.21708e-15	5.22075e-13	2.80359e-14	9.89125	0.72805	0.0305046	0.00284923	3.58074e-11	1.79466e-12	6.74494e-12	3.82283e-13	1.17563e-08	5.8904e-10	331.204	23.2677	0.188367	0.0142516	4.19985e-13	2.50583e-14
		2000	3.42792e-13	2.21834e-14	2.12423e-08	1.0625e-09	11.5348	0.94951	3.26715e-12	1.68933e-13	9.93395e-15	9.94971e-16	3.38801e-13	1.86333e-14	9.64328	0.727945	0.0293209	0.00335036	4.08652e-11	2.04741e-12	7.6986e-12	4.36431e-13	1.37665e-08	6.89597e-10	339.836	23.867	0.18839	0.0142529	5.61057e-13	3.38268e-14
		Total	5.41309e-13	2.40815e-14	3.34403e-08	1.12422e-09	11.7242	0.495332	1.76779e-11	5.26812e-13	5.31297e-14	2.55661e-15	1.81028e-12	5.61535e-14	9.76524	0.420049	0.0293488	0.00168026	1.10291e-10	3.05851e-12	2.07495e-11	6.518e-13	3.66069e-08	1.01914e-09	334.828	13.0425	0.188135	0.00788324	1.3163e-12	4.55e-14
Detroit 100-105	1.2657	200	1.86384e-13	1.2147e-14	1.48652e-08	7.45942e-10	8.96231	0.74186	3.88164e-12	1.96434e-13	1.15535e-14	8.51276e-16	3.8973e-13	2.0831e-14	9.95981	0.733101	0.029645	0.00269847	1.08125e-11	5.44364e-13	2.03622e-12	1.16064e-13	5.30743e-09	2.67015e-10	495.173	34.9367	0.188322	0.0143219	5.41392e-14	3.19577e-15
		500	2.2542e-15	6.60491e-16	1.27515e-09	6.84076e-11	1.26361	0.376581	9.32161e-12	4.67559e-13	2.81257e-14	1.88153e-15	9.50916e-13	4.81796e-14	9.80277	0.698889	0.0295775	0.0024821	3.00096e-11	1.50416e-12	5.64535e-12	3.20837e-13	9.17428e-09	4.59636e-10	308.397	21.6653	0.188118	0.0142551	1.54485e-13	9.24075e-15
		1000	1.68965e-14	1.37126e-15	2.23032e-09	1.12632e-10	5.41517	0.520055	8.29678e-12	4.18428e-13	2.4696e-14	1.46524e-15	8.34184e-13	4.30227e-14	9.94598	0.717449	0.0296049	0.00232736	2.46776e-11	1.23852e-12	4.63703e-12	2.63327e-13	8.37865e-09	4.20078e-10	342.506	24.086	0.187904	0.0142407	2.11676e-13	1.31303e-14
		Total	2.05535e-13	1.2242e-14	1.83707e-08	7.57493e-10	7.99728	0.584084	2.15e-11	6.5748e-13	6.43752e-14	2.53215e-15	2.17483e-12	6.78687e-14	9.88584	0.431934	0.0296001	0.00148621	6.54997e-11	2.02306e-12	1.23186e-11	4.30985e-13	2.28604e-08	6.77516e-10	352.08	14.9399	0.188071	0.00877718	4.20301e-13	1.64e-14
Suiko 27-2	1.2686	200	n.d	n.d	7.65377e-12	3.75924e-11	n.d	n.d	7.33247e-13	4.08756e-14	2.16094e-15	3.84603e-16	7.45648e-14	5.41378e-15	9.83368	0.90015	0.0289807	0.00557064	1.42869e-11	7.19954e-13	2.71768e-12	1.5504e-13	4.35435e-09	2.19173e-10	307.456	21.7077	0.190221	0.0144793	7.18716e-14	4.58784e-15
		500	8.13514e-15	1.659e-15	2.97161e-10	4.56633e-11	19.5684	4.99999	2.01273e-12	1.02623e-13	9.16385e-16	2.34629e-16	2.03095e-13	1.13617e-14	9.91031	0.750129	0.00451211	0.00118252	3.16463e-11	1.58519e-12	5.95346e-12	3.38101e-13	9.66778e-09	4.84062e-10	308.178	21.6364	0.188125	0.0142458	2.0137e-13	1.26674e-14
		1000	6.95676e-14	4.60581e-15	1.99998e-09	1.0183e-10	24.8636	2.08943	4.14235e-12	2.08533e-13	1.19148e-14	9.30286e-16	4.10238e-13	2.12257e-14	10.0974	0.728927	0.0290435	0.00272038	8.11201e-11	4.0797e-12	4.50162e-13	3.54081e-14	2.62511e-08	1.31499e-09	326.45	22.9707	0.00554933	0.000518086	6.21348e-13	3.76966e-14
		Total	7.77959e-14	4.94581e-15	2.30479e-09	1.17761e-10	24.1272	1.98058	6.88833e-12	2.35984e-13	1.49921e-14	1.03364e-15	6.87898e-13	2.46765e-14	10.0136	0.496705	0.0217941	0.00169382	1.27053e-10	4.43567e-12	9.1213e-12	3.73635e-13	4.02732e-08	1.4183e-09	319.763	15.7187	0.0717911	0.00386394	8.94589e-13	4e-14
Suiko 24-7	1.2252	100	n.d	n.d	9.05169e-11	3.01645e-11	n.d	n.d	n.d	n.d	n.d	n.d	n.d	n.d	n.d	n.d	n.d	n.d	5.25299e-11	2.63517e-12	9.79377e-12	5.18293e-13	1.57567e-08	7.89155e-10	302.591	21.2629	0.186442	0.0135951	5.83911e-13	3.61832e-14
		500	2.98511e-14	2.56376e-15	1.14792e-09	6.90849e-11	18.5879	1.95699	4.37136e-13	2.20679e-14	1.21262e-15	1.64132e-16	4.42584e-14	2.49698e-15	9.87689	0.747748	0.0273987	0.00401775	1.76398e-10	8.84061e-12	3.32089e-11	1.75375e-12	5.37581e-08	2.68908e-09	307.432	21.5795	0.188261	0.0137064	6.83842e-13	4.12655e-14
		1000	4.44264e-14	4.83144e-15	1.7161e-09	1.03357e-10	18.5046	2.30682	5.47136e-13	2.7796e-14	1.64661e-15	2.34668e-16	5.55357e-14	3.04356e-15	9.85196	0.736223	0.0296496	0.00452718	1.86178e-10	9.32545e-12	3.4969e-11	1.84985e-12	5.62999e-08	2.81542e-09	305.055	21.4035	0.187826	0.0136833	2.23233e-13	1.34137e-14
		1500	2.34287e-14	3.91771e-15	9.30564e-10	5.57697e-11	17.9964	3.20113	6.85265e-13	3.4645e-14	2.18974e-15	2.27915e-16	6.95355e-14	3.67479e-15	9.8549	0.720749	0.031491	0.00367598	9.47437e-11	4.75648e-12	1.78889e-11	9.49207e-13	2.87936e-08	1.43969e-09	306.58	21.5336	0.188814	0.0137923	4.02562e-13	2.48578e-14
		2000	5.37137e-14	4.57393e-15	1.86757e-09	9.5825e-11	20.5585	2.05279	6.89757e-13	3.50852e-14	2.07271e-15	2.16042e-16	7.00928e-14	3.88743e-15	9.84062	0.740555	0.0295709	0.00349139	1.79102e-10	8.97436e-12	3.3699e-11	1.77956e-12	5.42576e-08	2.71409e-09	305.603	21.4491	0.188155	0.0136971	9.46179e-13	5.64191e-14
		Total	1.5142e-13	8.13541e-15	5.66216e-09	1.66578e-10	18.9118	0.640232	2.35929e-12	6.07524e-14	7.12168e-15	4.25003e-16	2.39422e-13	6.64186e-15	9.8541	0.372981	0.0297453	0.00195754	6.88951e-10	1.659e-11	1.2956e-10	3.29151e-12	2.08866e-07	5.02191e-09	305.828	10.3163	0.188053	0.00658262	2.83973e-12	8.36e-14
Koko 10-17	1.3495	100	2.17544e-14	1.84848e-15	7.40057e-10	4.63515e-11	21.0118	2.22657	3.19707e-13	1.69458e-14	8.38958e-16	1.10049e-16	2.86431e-14	1.67719e-15	11.1618	0.881575	0.0292901	0.00420749	1.65638e-11	8.31552e-13	3.10843e-12	1.6454e-13	5.01721e-09	2.51409e-10	305.562	21.4853	0.187664	0.0136909	2.31637e-13	1.59548e-14
		500	2.23487e-14	2.16132e-15	7.93788e-10	5.11459e-11	20.1247	2.34611	4.92917e-13	2.50054e-14	1.59791e-15	1.01312e-16	4.96723e-14	2.65957e-15	9.92339	0.73193	0.0321691	0.00266959	5.34645e-11	2.68655e-12	1.00316e-11	5.3452e-13	1.65172e-08	8.27434e-10	311.65	21.9204	0.187631	0.0137421	2.15561e-13	1.32429e-14
		1000	6.30193e-14	5.13666e-15	2.15575e-09	1.1606e-10	20.8957	2.05039	8.24758e-13	4.16711e-14	2.5082e-15	3.01651e-16	8.49504e-14	4.34818e-15	9.7087	0.698264	0.0295255	0.00385913	9.22819e-11	4.62699e-12	1.73074e-11	9.15641e-13	2.7919e-08	1.39674e-09	305.198	21.4288	0.187549	0.0136704	4.24926e-13	2.55737e-14
		1500	7.10554e-14	5.34578e-15	2.45655e-09	1.24244e-10	20.6754	1.88412	7.47623e-13	3.77784e-14	2.30983e-15	1.46499e-16	7.6391e-14	3.98944e-15	9.7868	0.711195	0.0302369	0.00248421	1.26012e-10	6.31503e-12	2.36761e-11	1.25195e-12	3.81158e-08	1.90663e-09	305.134	21.4176	0.187887	0.0136882	5.37119e-13	8.42635e-14
		Total	1.78178e-13	7.94045e-15	6.14615e-09	1.83496e-10	20.6774	0.278368	2.38501e-12	6.38445e-14	7.2549e-15	3.67192e-16	2.39657e-13	6.68645e-15	9.95176	0.384787	0.0302721	0.00174953	2.88322e-10	8.31852e-12	5.41235e-11	1.64881e-12	8.75693e-08	2.51674e-09	306.388	12.3685	0.187719	0.00787624	1.40924e-12	9.05e-14
Koko 13-16	1.2964	200	1.93556e-15	7.93927e-16	1.26958e-10	1.98483e-11	10.8975	4.78468	2.54645e-13	1.337e-14	7.51783e-16	1.25882e-16	2.59519e-14	1.6076e-15	9.81219	0.796782	0.0289684	0.00517187	5.5226e-11	2.77326e-12	1.0394e-11	5.49997e-13	1.65726e-08	8.30673e-10	302.722	21.2914	0.188208	0.0137298	7.19567e-13	4.25826e-14
		500	5.80249e-15	1.24671e-15	1.8087e-10	2.64446e-11	22.9314	5.96334	4.13128e-13	2.08559e-14	1.30266e-15	1.39838e-16	4.31832e-14	2.52727e-15	9.56685	0.739414	0.0301658	0.00368823	1.02966e-10	5.15864e-12	1.93425e-11	1.02312e-12	3.09139e-08	1.54615e-09	302.87	21.2541	0.187852	0.013686	4.29944e-13	2.45351e-14
		1000	1.76512e-14	3.60368e-15	5.67346e-10	3.36883e-11	22.2386	4.7329	5.29667e-13	2.68493e-14	1.56765e-15	1.97869e-16	5.6161e-14	3.18277e-15	9.43121	0.717101	0.0279135	0.00386208	1.38658e-10	6.95085e-12	2.60433e-11	1.37653e-12	4.20158e-08	2.10146e-09	305.678	21.4577	0.187824	0.0136823	7.09762e-13	4.2161e-14
		Total	2.53892e-14	3.89501e-15	8.75175e-10	4.72036e-11	20.7366	3.37762	1.19744e-12	3.65323e-14	3.62209e-15	2.73044e-16	1.25296e-13	4.37052e-15	9.55687	0.442877	0.0289082	0.00240118	2.96851e-10	9.08939e-12	5.57798e-11	1.80114e-12	8.95022e-08	2.73802e-09	304.154	13.05	0.187905	0.00836167	1.85927e-12	6.48e-14

## Sheet: Table S2
Sample location	SiO2	Al2O3 (wt. %)	Cr2O3 (wt. %)	FeO (wt. %)	MnO (wt. %)	MgO (wt. %)	CaO (wt. %)	NiO (wt. %)	CoO (wt. %)	Total	Fo (mol%)
Detroit 100-105	40.6424	0.0717984	0.0983629	10.1226	0.116598	48.8639	0.264996	0.354878	0.0433574	100.595	89.5885
	40.6926	0.0672638	0.106255	9.92921	0.150041	48.7707	0.263178	0.355006	0.0297526	100.364	89.7495
	40.3829	0.0680195	0.0897397	10.0774	0.144488	48.7434	0.25856	0.369644	0.0284811	100.163	89.6071
	40.6255	0.0553603	0.0925167	9.91493	0.15314	48.8968	0.264437	0.384536	n.d.	100.387	89.7864
	39.9572	0.0672638	0.0890089	9.84019	0.152107	48.9994	0.258421	0.368625	0.0348385	99.767	89.8747
	40.4965	0.0600839	0.0916397	10.0223	0.12951	48.6076	0.258421	0.366334	n.d.	100.032	89.6321
	40.8022	0.0508257	0.0989475	9.94851	0.158563	48.5212	0.267235	0.359588	n.d.	100.207	89.6842
	39.6407	0.0444016	0.0378544	17.7412	0.255405	42.7759	0.32418	0.17413	n.d.	101.001	81.1246
	39.5088	0.0440238	0.0333235	17.8546	0.274773	42.5267	0.312707	0.189531	0.0269553	100.771	80.9368
	39.5051	0.0406228	0.0368313	17.6995	0.22674	42.7868	0.315086	0.176421	0.0273368	100.814	81.1645
	38.8657	0.0447795	0.0388775	17.8316	0.251144	42.4756	0.308789	0.186986	n.d.	100.003	80.9382
	39.6176	0.0521483	0.041216	17.5869	0.236811	42.7678	0.313267	0.178457	n.d.	100.794	81.2551
	38.2934	0.0402449	0.0289389	16.2643	0.232938	43.2721	0.301514	0.200733	n.d.	98.6342	82.5861
	39.0522	0.0400559	0.0312774	16.6211	0.173799	43.5838	0.302353	0.174766	0.0291168	100.008	82.3763
	39.2679	0.0534709	0.0434083	17.1674	0.233712	42.8769	0.299555	0.184058	n.d.	100.126	81.6582
	39.5768	0.0417564	0.0410698	17.2283	0.227385	42.9061	0.300115	0.170566	n.d.	100.492	81.6154
	39.4159	0.0375997	0.031862	16.6815	0.217055	43.736	0.306271	0.169802	0.0363643	100.632	82.3743
	39.257	0.0487473	0.0429698	16.6234	0.226223	43.819	0.297736	0.175275	n.d.	100.49	82.4523
	38.9228	0.0256963	0.036539	19.4314	0.253468	41.5264	0.307111	0.156055	n.d.	100.66	79.2075
	39.5892	0.0262631	0.0410698	16.9397	0.242622	43.3419	0.30781	0.190168	n.d.	100.679	82.017
	39.3695	0.0379776	0.0352236	16.6067	0.213698	43.5777	0.309629	0.175148	0.0312784	100.357	82.3869
	38.8871	0.0668859	0.0586085	11.9673	0.160758	47.0203	0.263737	0.306254	n.d.	98.7309	87.5058
	39.1934	0.0568719	0.0340543	11.3637	0.159208	47.6998	0.278848	0.265395	0.0349656	99.0863	88.2108
	39.3489	0.0546046	0.0387313	11.2285	0.162178	47.5731	0.278288	0.286652	n.d.	98.9711	88.3072
	38.2896	0.0349545	0.041216	18.2776	0.26935	41.6877	0.295358	0.205442	0.0251753	99.1264	80.2592
	40.1572	0.076522	0.0491084	11.5398	0.128219	47.5104	0.277029	0.292762	n.d.	100.031	88.008
	40.0748	0.0574387	0.0393159	11.5384	0.16347	47.6729	0.281226	0.261067	0.0386529	100.127	88.0453
	39.9614	0.0557382	0.0393159	11.497	0.191877	47.6816	0.277309	0.273796	0.0357285	100.014	88.085
	40.1997	0.066319	0.0372697	11.4227	0.165148	47.4388	0.335093	0.254321	n.d.	99.9194	88.0995
	39.9221	0.0591392	0.0406313	11.4573	0.15598	47.8698	0.279548	0.259158	n.d.	100.044	88.1624
	39.7257	0.053093	0.031862	11.2745	0.163211	47.7972	0.27633	0.260685	0.0286083	99.6111	88.3136
	39.2144	0.0576277	0.0355159	10.857	0.158821	47.5575	0.269893	0.278887	n.d.	98.4297	88.6469
	39.7004	0.059895	0.0368313	11.3114	0.184646	47.654	0.281926	0.272778	n.d.	99.5019	88.2488
	39.556	0.0661301	0.0473545	15.6347	0.182709	44.6308	0.265416	0.207734	n.d.	100.591	83.5754
	38.8167	0.0434569	0.0410698	17.7641	0.263798	42.5607	0.299135	0.180239	n.d.	99.9691	81.0274
	39.5381	0.0612176	0.029962	11.1609	0.122796	47.7005	0.268494	0.29709	0.0302612	99.2092	88.397
	40.1698	0.0457242	0.0434083	11.2088	0.145134	47.7273	0.268774	0.294417	0.0278454	99.9476	88.3587
	39.9221	0.0493142	0.0347851	11.5344	0.151332	47.6282	0.273111	0.268323	0.0274639	99.889	88.039
	39.4465	0.059895	0.063724	13.5184	0.196396	46.1112	0.2587	0.292507	n.d.	99.9473	85.8762
	38.004	0.0341987	0.0277696	19.5814	0.307829	40.8264	0.297037	0.17833	0.0311512	99.2882	78.7979
	40.36	0.0576277	0.049693	11.9569	0.177802	47.6275	0.285844	0.304981	0.0278454	100.848	87.6548
	39.0711	0.0789782	0.0467699	11.36	0.154818	47.7457	0.272132	0.283852	0.0415773	99.0549	88.2242
	39.1282	0.0733099	0.0597777	12.2877	0.123183	47.1217	0.265696	0.274178	n.d.	99.3337	87.2381
	39.9445	0.0610286	0.0435544	11.2585	0.157917	47.669	0.267935	0.29238	0.0348385	99.7297	88.3005
	40.2635	0.0812456	0.076001	11.3518	0.212407	47.8325	0.267095	0.334639	0.0260653	100.445	88.2505
	40.5857	0.0782225	0.0824319	11.3868	0.171862	47.5973	0.263737	0.389246	0.0286083	100.584	88.1673
	40.4158	0.0789782	0.0874012	11.3718	0.203498	48.0267	0.27563	0.360861	0.0422131	100.863	88.2742
	40.5132	0.0666969	0.0837473	11.0687	0.176898	48.1149	0.25996	0.358824	n.d.	100.643	88.5696
	39.6966	0.0634849	0.0678163	16.1605	0.199624	44.2476	0.247227	0.277869	0.0314055	100.992	82.995
	44.6488	0.0946605	0.0757087	10.9581	0.179997	43.6221	0.263178	0.347623	n.d.	100.219	87.6482
	40.5953	0.0956052	0.0983629	11.2903	0.171733	47.9209	0.260799	0.392301	0.025811	100.851	88.3258
	40.4066	0.0638628	0.0979244	11.1531	0.141519	47.8953	0.255342	0.366334	n.d.	100.38	88.4458
	40.6347	0.0861581	0.0841858	11.1911	0.166052	47.9076	0.261219	0.361752	n.d.	100.693	88.4136
	40.3991	0.0751994	0.0933936	10.7296	0.130672	47.9905	0.250725	0.373844	n.d.	100.043	88.8552
	40.6952	0.0793561	0.0888628	11.064	0.185291	47.8094	0.252684	0.418649	0.0316598	100.642	88.5093
	39.4309	0.0500699	0.0605085	18.6297	0.280326	42.0242	0.288922	0.234719	n.d.	100.999	80.0836
	40.2447	0.0787893	0.0735164	10.964	0.165535	48.0537	0.270593	0.338204	0.0245395	100.214	88.6526
	40.1792	0.0734989	0.0945628	11.4037	0.159338	48.0689	0.266256	0.349914	n.d.	100.595	88.2543
	39.8196	0.0787893	0.0865243	10.8304	0.179997	48.3051	0.252824	0.34164	n.d.	99.8948	88.8273
	40.007	0.0753883	0.0811165	10.4682	0.167731	48.231	0.261499	0.350678	n.d.	99.6426	89.1456
	38.8248	0.0589503	0.0401929	20.5068	0.315964	40.126	0.264157	0.19615	n.d.	100.333	77.718
	38.7671	0.0767109	0.0995321	9.73702	0.156755	48.7732	0.254643	0.368625	n.d.	98.2511	89.9284
	39.4041	0.0646186	0.116048	9.78268	0.134546	48.8288	0.248347	0.422595	0.0244124	99.0262	89.8962
	39.7002	0.0727431	0.107863	9.86437	0.119955	48.9868	0.250306	0.37359	n.d.	99.4759	89.85
	39.8147	0.0638628	0.115171	9.76712	0.117244	48.9361	0.254223	0.372699	n.d.	99.441	89.9306
	40.2834	0.0636738	0.108155	10.1034	0.111949	48.8978	0.262198	0.377663	n.d.	100.208	89.6126
	39.8784	0.0610286	0.0594854	14.6794	0.197558	45.1389	0.268354	0.311982	0.033567	100.629	84.571
	39.9933	0.0678306	0.0663548	15.5645	0.193426	44.1548	0.279128	0.283724	n.d.	100.603	83.4898
	39.647	0.0485584	0.0743933	10.7586	0.136999	48.2938	0.25926	0.384536	0.0261924	99.6293	88.8909
	39.7184	0.0379776	0.0758549	10.8239	0.210858	48.1698	0.249326	0.414703	0.0352199	99.7361	88.8054
	39.7389	0.0566829	0.0802396	10.7498	0.198462	48.1613	0.253803	0.404902	n.d.	99.6501	88.8718
	39.9768	0.0776556	0.0822857	12.7876	0.180643	46.6398	0.253524	0.332857	n.d.	100.331	86.6692
	40.0977	0.0840797	0.0805319	12.5177	0.14578	47.0647	0.238693	0.358824	0.0418316	100.63	87.0166
	40.5268	0.0880475	0.0925167	10.8299	0.150428	48.3106	0.252124	0.389373	n.d.	100.64	88.8289
	40.6642	0.0791672	0.0745395	10.6334	0.157142	48.6064	0.245968	0.398156	n.d.	100.859	89.0689
	41.0135	0.0670748	0.0726395	10.364	0.132093	48.5228	0.258001	0.396374	n.d.	100.827	89.2998
	40.3747	0.0761441	0.0461853	13.1182	0.180514	46.9486	0.268914	0.383518	n.d.	101.397	86.449
	39.7004	0.0602729	0.102894	10.1956	0.154947	48.592	0.247787	0.405666	n.d.	99.4596	89.4687
	39.7794	0.0708537	0.101578	10.4329	0.0996828	48.5654	0.264857	0.367225	n.d.	99.6819	89.2448
	39.3624	0.0702868	0.0990937	10.7819	0.137387	48.5421	0.247927	0.389246	0.0242852	99.6779	88.9201
	40.0725	0.0468579	0.0651855	10.6545	0.155722	48.5487	0.251145	0.376644	n.d.	100.171	89.038
	39.9978	0.0510146	0.0779011	10.582	0.101878	48.2344	0.250585	0.384536	0.0293711	99.7258	89.0413
	39.423	0.0377886	0.0575854	13.6085	0.199366	45.9596	0.240512	0.296071	n.d.	99.8224	85.7553
	40.0889	0.0487473	0.0917859	10.6647	0.150557	48.422	0.25856	0.397647	n.d.	100.139	89.0031
	40.0369	0.0428901	0.0780472	10.4855	0.137774	48.4079	0.255482	0.388737	n.d.	99.8332	89.1651
	39.9657	0.0387333	0.0849166	10.5825	0.176898	48.5044	0.253104	0.383263	n.d.	100.004	89.0952
	40.2436	0.0478026	0.0808242	10.6642	0.146167	48.1326	0.271153	0.37359	n.d.	99.977	88.9448
	40.2877	0.0370329	0.0783395	10.6693	0.16347	48.155	0.265136	0.368116	n.d.	100.042	88.9446
	40.0778	0.0566829	0.0891551	10.6688	0.122408	48.0247	0.258141	0.392683	n.d.	99.6903	88.9184
	39.503	0.0487473	0.0605085	10.8809	0.156368	47.9444	0.261359	0.378045	0.0244124	99.2578	88.7062
	39.6491	0.0606507	0.0799473	10.6876	0.134417	47.8408	0.254643	0.38059	0.0315326	99.1192	88.8632
	40.3878	0.0391112	0.0676702	11.0757	0.15159	48.1039	0.255203	0.384154	n.d.	100.465	88.5609
Average	39.8658	0.0594637	0.066269	12.5911	0.176502	46.6964	0.271223	0.310712	0.03	100.052	86.8194
Detroit 100-105 dark olivine	37.8773	0.0292862	0	20.7288	0.264185	40.1101	0.316205	0.124487	n.d.	99.4504	77.5241
	37.7156	0.0285304	0.0169541	20.8835	0.308991	40.0732	0.319983	0.127797	n.d.	99.4746	77.3782
	37.7973	0.0323093	0.0190003	20.2976	0.342175	40.2996	0.30753	0.147145	0.0284811	99.2712	77.9693
	38.4378	0.0389223	0.0194387	21.017	0.32242	40.1785	0.319143	0.110358	0.0348385	100.478	77.3125
	38.3694	0.0368439	0.019731	20.9551	0.36361	40.1918	0.30739	0.138744	n.d.	100.383	77.37
Average	38.0395	0.0331784	0.0150248	20.7764	0.320276	40.1706	0.31405	0.129706	0.03	99.8114	77.5108
Detroit 50-65	39.1346	0.0576277	0.033762	17.4014	0.305763	42.3456	0.385042	0.154527	0.0287354	99.8702	81.2655
	39.2828	0.0423233	0.0429698	18.2093	0.269996	42.3537	0.308789	0.147272	n.d.	100.657	80.5677
	39.3363	0.0428901	0.0511546	17.9361	0.274257	42.386	0.319143	0.142817	0.0367457	100.525	80.8152
	39.1534	0.0472358	0.0287927	18.1411	0.236682	42.5325	0.313966	0.13658	n.d.	100.59	80.6921
	39.6099	0.0411896	0.036539	17.6588	0.291688	41.9348	0.32446	0.17222	n.d.	100.07	80.8907
	39.6793	0.0716095	0.100848	11.0313	0.154431	48.2729	0.242051	0.390519	0.0325498	99.9755	88.6369
	39.7019	0.0717984	0.0957321	11.2701	0.195234	47.83	0.239392	0.381481	n.d.	99.7856	88.3247
	39.5306	0.0816234	0.113709	10.56	0.16347	48.155	0.245548	0.404266	n.d.	99.2542	89.0455
	39.7171	0.0604618	0.0939782	10.329	0.143585	48.4439	0.241631	0.406175	n.d.	99.4359	89.3165
	39.7186	0.0753883	0.0964629	11.1013	0.202723	47.4919	0.253244	0.369771	n.d.	99.3094	88.4069
	40.0586	0.0595171	0.109763	10.6576	0.112982	48.3421	0.24359	0.387718	n.d.	99.9718	88.9934
	39.9843	0.0787893	0.0929551	11.3826	0.121375	47.6139	0.252124	0.346986	n.d.	99.8731	88.1747
	39.7021	0.073121	0.0932474	11.5751	0.173799	47.5191	0.261219	0.305491	n.d.	99.7032	87.9777
	39.469	0.0837018	0.0868166	12.2995	0.156884	46.738	0.264996	0.323565	n.d.	99.4224	87.136
	39.6078	0.0804898	0.0916397	11.2244	0.158563	47.5318	0.248627	0.349914	n.d.	99.2933	88.3021
	39.5351	0.0736878	0.0958782	11.211	0.156884	47.524	0.252964	0.357297	n.d.	99.2068	88.3127
	39.995	0.066319	0.100701	11.3125	0.157401	47.4972	0.250725	0.325857	n.d.	99.7057	88.2135
	39.9193	0.0714205	0.10684	11.736	0.206597	47.1028	0.2587	0.317838	0.0282268	99.7478	87.7365
	39.961	0.0648075	0.0748318	11.1507	0.181676	47.7545	0.242051	0.398665	n.d.	99.8283	88.4179
	40.09	0.0787893	0.0849166	11.1753	0.157659	48.2905	0.240791	0.380845	n.d.	100.499	88.5093
	39.6354	0.0733099	0.0875474	11.0579	0.156755	48.0223	0.239952	0.362134	0.0278454	99.6632	88.56
	39.6072	0.0462911	0.0432621	16.2664	0.235262	43.7319	0.345447	0.156564	0.0324227	100.465	82.7358
	39.685	0.0391112	0.0362467	15.9457	0.201432	44.5158	0.347546	0.175021	0.0265739	100.972	83.2674
	37.5909	0.0307977	0.0187079	25.747	0.374585	36.5137	0.3239	0.108449	n.d.	100.708	71.655
	39.7246	0.0487473	0.0447237	15.6627	0.230484	44.5396	0.353702	0.136198	0.0250481	100.766	83.5228
	39.9022	0.0353324	0.0388775	15.3912	0.222866	44.5703	0.347825	0.137343	n.d.	100.667	83.7713
	39.6613	0.0740657	0.100263	11.4603	0.124087	47.6666	0.247647	0.384664	0.0425945	99.7768	88.1152
	39.945	0.0589503	0.096609	11.3784	0.140098	47.7108	0.253663	0.344059	0.0358557	99.9837	88.1997
	39.5714	0.0712316	0.108886	11.193	0.1707	47.7728	0.253943	0.367352	n.d.	99.5093	88.383
	39.4839	0.0759551	0.0925167	11.3778	0.180901	47.9197	0.251985	0.337058	n.d.	99.7198	88.2457
	39.924	0.0803008	0.0986552	11.3884	0.113499	47.629	0.25912	0.321529	0.0375086	99.852	88.1727
	39.712	0.0612176	0.0973398	10.7626	0.146942	48.1129	0.256042	0.402357	n.d.	99.5513	88.8501
	39.5862	0.0803008	0.0843319	11.0431	0.096713	48.2286	0.258281	0.356533	0.0294983	99.7809	88.6168
	40.0295	0.0750104	0.0955859	10.9469	0.20608	48.0187	0.25996	0.378426	n.d.	100.01	88.661
	39.7124	0.0685864	0.10494	11.2544	0.196396	47.6499	0.2587	0.368116	n.d.	99.6134	88.3001
Average	39.555	0.0667966	0.0775519	13.6752	0.198379	45.7493	0.275202	0.294261	0.025	99.9063	85.4746
Detroit 50-65 dark olivine	37.5939	0.0247516	n.d.	25.3549	0.360253	36.3295	0.312567	0.108195	n.d.	100.084	71.8635
	37.5194	0.033254	n.d.	25.4501	0.389305	36.1564	0.333554	0.0752271	n.d.	99.9573	71.6908
	37.495	0.0357103	n.d.	25.393	0.342305	36.0894	0.30837	0.090247	n.d.	99.754	71.6988
	37.5246	0.0296641	0.0134463	23.729	0.368904	37.7379	0.327398	0.0852828	n.d.	99.8619	73.9238
Average	37.5332	0.030845	0.01	24.9817	0.365192	36.5783	0.320472	0.0897379	n.d.	99.9143	72.2942
Suiko	39.0169	0.0411896	0.0758549	12.7469	0.195234	46.0245	0.234215	0.372699	n.d.	98.7075	86.5521
	38.9485	0.0427011	0.0606547	12.6476	0.178706	46.1465	0.250026	0.372189	n.d.	98.6469	86.6735
	38.9506	0.0268299	0.063724	13.1136	0.143068	46.2205	0.247507	0.378172	0.0358557	99.1798	86.269
	38.6721	0.0349545	0.0324466	15.516	0.218476	43.9009	0.284864	0.302945	n.d.	98.9626	83.4533
	38.3353	0.0306088	0.0382928	17.0196	0.250627	42.5661	0.271013	0.284488	n.d.	98.7961	81.6788
	40.0611	0.0549825	0.0745395	12.0503	0.181418	47.0358	0.237434	0.387973	n.d.	100.084	87.4337
	40.3148	0.0583834	0.0948552	12.2871	0.16347	46.9397	0.24331	0.373844	n.d.	100.476	87.1954
	40.5206	0.0508257	0.0840396	12.2217	0.198333	46.9614	0.239532	0.386827	0.0377629	100.701	87.2601
	39.6042	0.0340098	0.0584623	12.7571	0.176769	46.3397	0.24289	0.397392	n.d.	99.6105	86.6221
	39.7017	0.049881	0.0669394	12.4085	0.154947	46.5005	0.251425	0.378172	n.d.	99.5121	86.9793
	39.7856	0.0521483	0.0852089	12.7689	0.212149	46.3707	0.260379	0.381736	0.0263196	99.9586	86.6191
	39.0839	0.0411896	0.064747	14.3556	0.209437	45.0748	0.262478	0.309182	n.d.	99.4013	84.8415
	38.9801	0.0540377	0.064747	14.2155	0.223899	45.6799	0.25884	0.333367	n.d.	99.8104	85.1367
	39.0711	0.0462911	0.0705933	13.3261	0.216152	45.7001	0.257721	0.342531	n.d.	99.0305	85.9413
	39.5862	0.0489363	0.0743933	12.7472	0.154431	46.2584	0.265556	0.367989	n.d.	99.5031	86.6108
	38.9619	0.0557382	0.0752703	12.435	0.158305	46.3236	0.258421	0.384536	0.0265739	98.6794	86.9118
	39.3297	0.0568719	0.0781934	12.992	0.177802	46.1425	0.266955	0.336422	n.d.	99.3805	86.3591
	39.2319	0.0468579	0.0564162	13.2813	0.136095	45.8903	0.263178	0.339095	0.0357285	99.2809	86.0318
	39.8585	0.0459132	0.0762934	12.803	0.204014	46.1991	0.245968	0.404266	0.0371272	99.8742	86.5451
	39.5278	0.0540377	0.064747	13.2172	0.17367	45.9226	0.25996	0.339349	n.d.	99.5594	86.0983
	39.3795	0.0551714	0.0638701	13.3537	0.172379	46.0941	0.269054	0.323184	0.0343299	99.7454	86.0197
	39.7197	0.0563051	0.081555	12.6333	0.143068	45.7533	0.258281	0.352714	n.d.	99.0044	86.5875
	39.5518	0.0604618	0.0786319	12.4931	0.14423	46.2087	0.251425	0.375881	n.d.	99.1642	86.8303
	39.8602	0.053282	0.0739549	12.8829	0.153914	46.3044	0.256322	0.408594	0.0242852	100.018	86.4991
	39.9043	0.0606507	0.0720548	13.0847	0.177415	46.0762	0.268774	0.344695	0.0437388	100.033	86.2581
	40.0859	0.0521483	0.065624	12.8078	0.190973	46.1679	0.263178	0.386446	n.d.	100.02	86.5329
	39.8973	0.0468579	0.0776088	13.0085	0.190844	45.912	0.251985	0.379063	n.d.	99.7641	86.285
	38.8051	0.0570608	0.0781934	12.0807	0.157917	46.6828	0.254503	0.387718	n.d.	98.504	87.3228
	39.0984	0.0672638	0.0827242	12.2056	0.154431	46.5034	0.240232	0.361752	n.d.	98.7138	87.1655
	38.7666	0.0625402	0.0857935	12.1332	0.147975	46.5234	0.248067	0.418649	0.029244	98.4155	87.2368
	38.4216	0.0750104	0.0876935	12.0822	0.145651	45.3008	0.245548	0.394974	0.0247938	96.7782	86.985
	39.9195	0.0495031	0.0875474	12.3832	0.203885	46.7372	0.241911	0.364807	0.0254296	100.013	87.0596
	40.0014	0.0591392	0.081555	12.2866	0.199753	46.5674	0.240092	0.395228	0.0287354	99.8599	87.1068
	39.9794	0.0529041	0.0752703	12.6814	0.190456	46.4768	0.24345	0.367098	n.d.	100.067	86.725
	39.7289	0.0687753	0.0917859	12.7267	0.157788	46.749	0.241491	0.376008	n.d.	100.14	86.7511
	39.4889	0.0591392	0.0847704	12.3416	0.18103	46.6433	0.236874	0.383773	n.d.	99.4193	87.0749
	39.1727	0.0661301	0.0860858	11.9493	0.151848	46.4634	0.251705	0.410758	n.d.	98.5519	87.3916
	39.4914	0.076522	0.0852089	12.2884	0.158046	46.5299	0.250585	0.392683	n.d.	99.2728	87.0961
	38.8723	0.0640517	0.0847704	12.2606	0.168118	46.4886	0.245828	0.377281	0.0367457	98.5984	87.1115
	39.3605	0.0649964	0.0822857	12.441	0.167731	46.5203	0.246388	0.411776	0.0250481	99.32	86.9544
	39.485	0.0634849	0.0796549	12.3679	0.177286	46.2478	0.258421	0.382754	0.0415773	99.1039	86.9546
	39.2317	0.0517704	0.092809	12.1723	0.173412	46.5704	0.256742	0.420559	n.d.	98.9696	87.2121
	39.0976	0.0538488	0.0776088	12.1937	0.149137	46.5931	0.248906	0.419031	n.d.	98.8329	87.1979
	39.5415	0.0513925	0.0859396	12.7112	0.168118	46.3127	0.252964	0.394592	n.d.	99.5183	86.6571
	39.2916	0.0555493	0.0809703	12.6902	0.155335	46.2707	0.252684	0.386191	n.d.	99.1832	86.6657
	39.7462	0.0578166	0.0559777	13.9061	0.184517	45.255	0.263038	0.342786	n.d.	99.8115	85.2962
	39.1983	0.0678306	0.0600701	13.834	0.166568	45.1446	0.268215	0.315546	0.0340756	99.0892	85.3308
	39.2694	0.0642407	0.0464776	14.0891	0.180772	45.3719	0.25954	0.32522	n.d.	99.6224	85.1642
	39.1327	0.043268	0.0445775	14.2934	0.231259	45.1207	0.27535	0.336931	0.0425945	99.5207	84.9104
	39.5113	0.0491252	0.0631393	14.1502	0.224674	45.4603	0.248347	0.348896	n.d.	100.056	85.1341
	39.3744	0.0470468	0.0738087	13.5874	0.233841	45.6334	0.238413	0.328148	n.d.	99.5165	85.6871
	39.829	0.0674527	0.0904705	13.2499	0.178835	45.5976	0.239672	0.336803	0.0316598	99.6214	85.9833
	39.6728	0.0649964	0.0836012	13.4537	0.182451	45.5487	0.234495	0.339476	n.d.	99.5803	85.7853
	39.8408	0.0581945	0.0774626	13.7037	0.150557	45.3003	0.246528	0.342786	0.0357285	99.756	85.4916
	40.0384	0.0587613	0.0732241	13.879	0.202465	45.4714	0.251145	0.353733	0.0277182	100.356	85.3803
	39.9028	0.0591392	0.0615316	13.7591	0.183613	45.4059	0.248207	0.326875	0.032677	99.9799	85.4704
	40.2402	0.0621623	0.081555	12.5368	0.158305	46.4707	0.24317	0.412667	0.026701	100.232	86.8549
	40.3867	0.0529041	0.0743933	12.7841	0.184775	46.2457	0.249186	0.389755	n.d.	100.368	86.574
	40.7021	0.049881	0.0789242	13.3975	0.174187	45.2792	0.253803	0.380845	0.0282268	100.345	85.764
	40.2068	0.0455353	0.0599239	13.0342	0.166956	45.9978	0.248207	0.329039	n.d.	100.088	86.2837
	40.1045	0.0411896	0.0758549	12.3368	0.182321	46.4689	0.258001	0.378426	n.d.	99.846	87.037
	40.1715	0.0457242	0.0726395	12.9538	0.191102	46.0475	0.245269	0.390646	0.0264467	100.145	86.3695
	39.3261	0.0495031	0.0521776	15.6808	0.194072	43.7339	0.274511	0.322802	n.d.	99.6338	83.2539
	39.7697	0.0436459	0.0532007	15.6619	0.2075	43.9762	0.278568	0.312364	0.0272096	100.33	83.3475
	39.0544	0.0517704	0.0473545	16.3123	0.184517	43.5858	0.261499	0.286652	n.d.	99.7843	82.6476
	39.1645	0.0574387	0.0491084	16.2247	0.230872	43.4581	0.2587	0.310837	n.d.	99.7543	82.6827
	39.2058	0.0549825	0.0502776	14.7798	0.204014	44.8739	0.279967	0.318474	0.0293711	99.7966	84.4045
	38.8937	0.138117	0.059047	14.2528	0.199237	40.6324	0.285284	0.311091	0.0245395	95.0022	83.5573
	39.4262	0.0417564	0.0552469	14.8364	0.209825	44.5073	0.276609	0.318474	n.d.	99.6718	84.2456
	39.8724	0.0406228	0.05817	14.7129	0.212407	44.8788	0.269893	0.343295	0.0339485	100.422	84.4655
	39.9079	0.0581945	0.0523238	14.734	0.229193	44.8264	0.272692	0.308164	n.d.	100.389	84.4314
	39.6007	0.0341987	0.0575854	14.8916	0.18555	44.657	0.270173	0.339731	0.0277182	100.064	84.2409
	39.4856	0.0355213	0.0517392	15.2289	0.244171	44.6015	0.269334	0.323311	n.d.	100.24	83.9244
	39.4009	0.0425122	0.0537854	15.4814	0.192006	44.144	0.270173	0.320256	0.0289897	99.934	83.5602
	39.9253	0.0557382	0.0784857	12.3089	0.156884	46.5186	0.244569	0.400829	n.d.	99.6893	87.0746
	39.9845	0.0540377	0.0844781	12.5399	0.127315	46.5956	0.244849	0.403884	n.d.	100.035	86.8827
	40.3848	0.059895	0.0751241	12.7374	0.215506	46.2342	0.249606	0.382882	n.d.	100.339	86.6136
	40.0269	0.0542267	0.0840396	12.617	0.177027	46.383	0.249326	0.3867	n.d.	99.9782	86.7603
	40.1905	0.0627291	0.0821396	12.4564	0.148233	46.413	0.255203	0.395101	0.0425945	100.046	86.9141
	39.5289	0.0780335	0.088132	12.2392	0.196525	46.412	0.244709	0.369134	n.d.	99.1734	87.1127
	39.6576	0.0640517	0.0789242	12.5992	0.150945	46.6672	0.245129	0.392174	0.0353471	99.8907	86.8464
	39.9659	0.0600839	0.0798011	12.3428	0.183225	46.6418	0.240232	0.384409	n.d.	99.8984	87.0734
	39.074	0.0338208	0.0397544	14.1651	0.205564	44.9751	0.228339	0.318856	n.d.	99.0406	84.9843
	39.0007	0.0444016	0.0486699	14.1154	0.184387	45.2358	0.241211	0.318347	n.d.	99.1889	85.1025
	38.5585	0.0646186	0.0545161	14.4266	0.2075	44.633	0.271572	0.28907	n.d.	98.5054	84.6504
	39.159	0.0470468	0.0567085	15.0836	0.20169	44.1415	0.269614	0.264886	n.d.	99.224	83.9138
	39.1763	0.0438348	0.0336158	15.1364	0.221446	44.2305	0.266396	0.306891	n.d.	99.4154	83.8939
	39.015	0.0536599	0.045016	15.0293	0.215248	44.2866	0.274511	0.289961	0.0396701	99.249	84.0066
	39.1688	0.0404338	0.0451622	15.3661	0.196654	44.1397	0.266116	0.31351	n.d.	99.5544	83.6612
	39.0627	0.049692	0.0523238	15.0762	0.154302	44.3501	0.27563	0.321402	n.d.	99.3586	83.984
	38.8285	0.0292862	0.0514469	15.2161	0.2341	44.3609	0.279408	0.29238	n.d.	99.3033	83.8626
	39.9306	0.0657522	0.0796549	13.0203	0.166698	46.054	0.256602	0.420813	n.d.	99.9944	86.3108
	39.6748	0.0644296	0.0666471	13.3305	0.17083	45.7566	0.244009	0.389246	0.0251753	99.7222	85.9522
	39.547	0.0483694	0.0618239	14.1525	0.177027	45.2328	0.24331	0.36417	n.d.	99.827	85.0684
	39.7824	0.0296641	0.0537854	14.1728	0.151074	45.3331	0.245548	0.31351	0.0319141	100.114	85.0783
	39.7152	0.0551714	0.0608008	14.1651	0.217701	45.1039	0.251425	0.32662	n.d.	99.896	85.0208
	39.6149	0.0411896	0.0492545	14.3883	0.215764	45.1714	0.247647	0.322038	0.0275911	100.078	84.8398
	39.4116	0.0559272	0.0591931	14.7044	0.169151	44.9821	0.263038	0.294926	n.d.	99.9403	84.5033
Average	39.5155	0.0535712	0.0684442	13.4725	0.183909	45.6168	0.255235	0.355563	0.025	99.5366	85.7784
Koko	38.7151	0.033254	0.0491084	14.2678	0.204789	45.324	0.240652	0.345332	n.d.	99.18	84.9908
	38.7493	0.0491252	0.0467699	14.6865	0.201948	44.8928	0.264857	0.341513	n.d.	99.2329	84.4932
	38.4815	0.0358992	0.0574393	14.5389	0.206855	45.103	0.250166	0.331075	n.d.	99.0048	84.6857
	37.3573	0.0353324	0.042239	21.4006	0.28859	39.2618	0.232397	0.27456	n.d.	98.8928	76.5823
	38.063	0.0400559	0.0549546	18.2585	0.250111	41.9451	0.24317	0.28016	0.0273368	99.1624	80.373
	38.3174	0.0413785	0.0361005	18.2407	0.208017	41.9245	0.234635	0.320001	0.0376357	99.3604	80.3807
	38.066	0.0489363	0.0277696	18.2969	0.23707	41.8539	0.22638	0.308927	0.0291168	99.095	80.3054
	38.2821	0.0328761	0.0242619	17.9491	0.256696	42.1222	0.240652	0.3074	n.d.	99.2152	80.7069
	38.5484	0.0358992	0.0429698	17.7988	0.229322	42.0935	0.239392	0.311346	n.d.	99.2997	80.8269
	38.3343	0.0402449	0.0350774	17.7435	0.229064	42.2172	0.237434	0.318729	n.d.	99.1555	80.9205
	38.1653	0.0413785	0.030985	18.0039	0.244946	42.2829	0.241211	0.304472	n.d.	99.315	80.7187
	39.0642	0.0374107	0.0499853	15.3313	0.225965	44.0886	0.25982	0.294798	n.d.	99.352	83.6764
	38.9301	0.0379776	0.0420929	15.5942	0.236811	43.9841	0.264857	0.277996	0.0334399	99.4214	83.41
	38.7656	0.0319314	0.0476468	17.0385	0.188132	42.9298	0.268634	0.269086	0.0287354	99.568	81.7892
	39.1829	0.0404338	0.0368313	15.576	0.243009	44.1352	0.256042	0.309691	n.d.	99.7801	83.4736
	37.9616	0.0360881	0.0420929	19.9001	0.224157	40.7581	0.257021	0.277233	0.025811	99.4822	78.4988
	38.7887	0.0400559	0.041216	15.0561	0.200915	44.4755	0.281786	0.285506	0.0328041	99.2025	84.0399
	38.5478	0.0351434	0.0438468	17.7673	0.216281	42.3814	0.268494	0.278124	n.d.	99.5384	80.9597
	39.1596	0.0462911	0.0396082	16.1435	0.210728	43.4506	0.283605	0.288052	n.d.	99.6221	82.7519
	38.9647	0.0370329	0.0551008	15.9889	0.22222	43.9189	0.283325	0.295944	0.0371272	99.8033	83.0404
	38.9134	0.0262631	0.0413621	16.6936	0.197816	43.4326	0.267235	0.292507	n.d.	99.8648	82.2624
	38.3516	0.0404338	0.022508	18.9313	0.2576	41.807	0.2601	0.24261	0.0322955	99.9454	79.7427
	38.2004	0.0379776	0.0274773	18.8506	0.276323	41.5277	0.249886	0.275578	0.0334399	99.4794	79.7034
	38.9515	0.0341987	0.0514469	16.3579	0.205434	43.4724	0.241911	0.294544	n.d.	99.6092	82.5701
	39.2296	0.0326872	0.0380005	17.7822	0.202981	42.5139	0.25926	0.238919	n.d.	100.298	80.9948
	38.953	0.0368439	0.0391698	16.3243	0.21783	43.5359	0.264017	0.27456	0.0331856	99.6787	82.6206
	38.6274	0.0196501	0.0353697	16.2461	0.189681	43.5108	0.25996	0.300526	0.0359828	99.2315	82.6812
	38.9177	0.0368439	0.0377082	16.4634	0.191102	43.5962	0.251705	0.330439	n.d.	99.8251	82.5185
	38.5561	0.0253184	0.0385851	18.6375	0.237715	41.9025	0.241071	0.254703	0.0307698	99.9434	80.0307
	38.339	0.0292862	0.0438468	15.784	0.21344	43.8257	0.255063	0.295689	0.0247938	98.8108	83.1916
	38.1696	0.0328761	0.0473545	16.0643	0.190714	43.747	0.25898	0.289834	0.0389072	98.8395	82.9185
	38.3833	0.0171938	0.0532007	15.3519	0.184904	44.1375	0.253943	0.300781	n.d.	98.6827	83.6733
	37.8069	0.0215395	0.0385851	15.5592	0.239652	43.8107	0.261499	0.268959	n.d.	98.0071	83.3864
	37.5716	0.0351434	0.0457468	17.9542	0.211374	42.0884	0.258141	0.293398	0.030134	98.4881	80.69
	38.3882	0.033254	0.0521776	16.0103	0.21486	43.7629	0.253943	0.296071	0.0465361	99.0582	82.9714
	37.9454	0.0379776	0.0458929	15.1651	0.166052	44.2882	0.249886	0.276214	n.d.	98.1747	83.886
	38.1407	0.0262631	0.0502776	16.0139	0.194846	43.6337	0.247927	0.315674	0.0428488	98.6825	82.9264
	38.3326	0.0202169	0.0393159	15.309	0.216539	44.0791	0.255902	0.284743	n.d.	98.5374	83.6933
	38.2436	0.0383555	0.0448698	16.1547	0.23113	43.5281	0.262478	0.304727	n.d.	98.808	82.7675
	37.6681	0.0260742	0.0324466	17.9276	0.265606	42.2545	0.254363	0.275196	n.d.	98.7039	80.7743
	37.7918	0.026452	0.0401929	15.6508	0.220929	44.0213	0.274371	0.296453	0.0284811	98.3507	83.3715
	38.4382	0.0219174	0.0419467	14.9609	0.206338	44.135	0.266396	0.311346	n.d.	98.3821	84.0219
	39.1586	0.0355213	0.0537854	15.3677	0.169797	44.2841	0.256742	0.304727	0.0372543	99.6682	83.7045
	39.4029	0.0268299	0.0489622	15.7894	0.212665	44.2208	0.25954	0.299126	n.d.	100.26	83.3119
	39.2146	0.0381665	0.0432621	15.6292	0.19575	43.9863	0.257581	0.319747	n.d.	99.6846	83.3797
	38.996	0.0343877	0.0548084	15.5518	0.235262	44.3247	0.265556	0.318474	n.d.	99.7809	83.554
	38.597	0.0260742	0.0387313	18.8047	0.252564	41.1894	0.249606	0.259667	n.d.	99.4177	79.6104
	38.4804	0.046669	0.0542238	14.6112	0.175736	44.7381	0.257301	0.35857	n.d.	98.7223	84.5153
	38.3349	0.0304198	0.0548084	14.5907	0.224286	44.8776	0.254643	0.360988	n.d.	98.7283	84.5743
	38.5144	0.043268	0.0523238	14.7665	0.17819	44.8259	0.25912	0.357042	0.0372543	99.034	84.4022
	38.5073	0.049692	0.0638701	14.7735	0.187228	44.8202	0.250166	0.32993	n.d.	98.9819	84.3944
	38.1503	0.0385444	0.0479391	14.8445	0.23707	44.8595	0.256322	0.349532	n.d.	98.7837	84.3427
	38.0889	0.0357103	0.0479391	15.0789	0.215506	44.4934	0.258001	0.353733	0.0260653	98.5981	84.025
	38.3294	0.0421343	0.0429698	14.9258	0.230872	44.7491	0.25996	0.355642	0.0253024	98.9611	84.2377
	38.0534	0.0436459	0.05627	15.1208	0.210083	44.1058	0.266815	0.349914	0.0357285	98.2425	83.8697
	38.0746	0.0372218	0.0437006	16.239	0.203498	43.4843	0.267375	0.307654	0.0259381	98.6833	82.6787
	37.5425	0.0419454	0.0447237	18.7067	0.213569	41.5338	0.262758	0.263104	n.d.	98.6091	79.8295
	38.0703	0.0413785	0.05627	14.735	0.167472	44.6998	0.262618	0.331075	n.d.	98.3639	84.3933
	38.1856	0.0358992	0.0532007	14.8618	0.202981	44.6816	0.258281	0.333876	n.d.	98.6133	84.2746
	38.1281	0.033254	0.0513007	14.5779	0.204531	44.7297	0.268354	0.360352	0.0268282	98.3973	84.5426
	38.1824	0.0483694	0.0552469	14.5764	0.166698	44.6635	0.257861	0.328148	n.d.	98.2786	84.5247
	38.1499	0.0444016	0.0532007	14.8865	0.190456	44.7948	0.255203	0.340749	n.d.	98.7153	84.2862
	38.4785	0.0668859	0.0472083	15.101	0.21938	44.166	0.257581	0.326111	n.d.	98.6627	83.9058
	38.2397	0.0474247	0.0502776	14.8616	0.190327	44.5867	0.253104	0.321402	0.034457	98.585	84.2467
	38.0155	0.0462911	0.0492545	14.3781	0.176898	44.7297	0.262058	0.363407	0.0333127	98.0546	84.7221
	38.8139	0.0306088	0.0461853	14.4648	0.22222	44.5934	0.264717	0.332221	0.0250481	98.7931	84.6044
	38.7615	0.0207837	0.038439	16.8893	0.191618	43.3077	0.262338	0.273669	n.d.	99.7453	82.0493
	38.6194	0.0228621	0.0457468	17.4411	0.204272	42.6519	0.265416	0.279906	n.d.	99.5306	81.3405
	38.6826	0.0272078	0.0339082	16.1576	0.255147	43.7002	0.27633	0.249229	n.d.	99.3822	82.8212
	38.6291	0.0328761	0.0390236	16.7658	0.236166	43.5163	0.267375	0.291362	0.0364914	99.8145	82.2275
	37.9774	0.0410007	0.030985	18.9049	0.219896	41.5473	0.267515	0.256994	n.d.	99.246	79.6644
	38.4569	0.0419454	0.0466237	17.9579	0.231001	42.2288	0.261359	0.275705	n.d.	99.5003	80.7386
	38.7196	0.0236179	0.049693	18.1245	0.210341	41.7959	0.262898	0.299763	0.0319141	99.5182	80.4329
	38.4532	0.0256963	0.0603624	13.8144	0.141131	45.1456	0.249326	0.297853	0.0345842	98.2367	85.3488
	38.5882	0.0353324	0.0641624	13.9204	0.171475	45.0451	0.252404	0.275323	0.025811	98.3782	85.2249
	38.7136	0.0436459	0.0616778	13.8351	0.160629	45.3978	0.25968	0.290598	n.d.	98.7627	85.3996
	38.4004	0.0402449	0.0621162	13.9431	0.176124	45.2827	0.247367	0.281179	n.d.	98.4332	85.2706
	38.6654	0.0258852	0.047793	13.6916	0.167343	45.3447	0.255622	0.310964	0.0350928	98.5444	85.5147
	37.4236	0.0349545	0.0380005	18.4104	0.204014	41.4377	0.242191	0.268323	0.0280997	98.0872	80.0483
	39.2234	0.0281525	0.05437	14.4904	0.242234	44.7484	0.263318	0.281688	n.d.	99.332	84.6266
	39.1541	0.026641	0.0508622	14.329	0.187745	44.93	0.260379	0.319365	n.d.	99.258	84.824
	38.9275	0.0353324	0.0464776	15.4754	0.162695	44.0058	0.256602	0.284997	n.d.	99.211	83.5224
	39.049	0.0224842	0.0485237	15.2915	0.214344	43.9898	0.256462	0.279142	n.d.	99.1512	83.6812
	37.9828	0.0292862	0.0404852	19.3418	0.208275	40.6916	0.250026	0.266541	0.0334399	98.8442	78.948
	39.1106	0.0236179	0.0511546	14.5997	0.151074	44.7783	0.266815	0.26985	0.0278454	99.2789	84.5373
	38.462	0.0249405	0.0380005	16.2031	0.203756	43.5865	0.240512	0.288434	n.d.	99.0639	82.7439
	38.5576	0.0343877	0.0333235	16.0006	0.171088	43.4948	0.239672	0.315546	0.0255567	98.8905	82.8929
	38.4545	0.0385444	0.0312774	15.9627	0.241718	43.7055	0.245548	0.331585	n.d.	99.0114	82.9949
	39.2437	n.d.	0.0527623	14.147	0.221317	44.8796	0.264017	0.29989	n.d.	99.1252	84.9735
	39.0809	0.0355213	0.0438468	14.3909	0.154818	44.6235	0.274231	0.321274	0.0310241	98.956	84.6799
	38.7831	0.0374107	0.0334697	15.7636	0.213311	43.6203	0.282066	0.295944	0.0265739	99.0558	83.1439
	38.6592	0.0272078	0.0448698	16.6427	0.230742	43.124	0.27563	0.297344	0.0284811	99.3302	82.2028
	38.9981	0.026641	0.0605085	14.8842	0.203885	44.6196	0.222463	0.351823	n.d.	99.3672	84.2362
	39.0195	0.0323093	0.0382928	16.6746	0.197429	43.1304	0.227779	0.335403	0.0356014	99.6913	82.177
	38.6355	0.0358992	0.0489622	16.8354	0.185679	42.9024	0.239392	0.340749	n.d.	99.224	81.9577
Average	38.5001	0.0344493	0.0452606	16.1253	0.209482	43.5908	0.256616	0.303043	0.03	99.0808	82.8018
